# Supplementary material for: Lateral hypothalamic kindling induces manic-like behavior in rats: a novel animal model
Source: Int J Bipolar Disord. 2014 Jun 14;2:7. doi: 10.1186/s40345-014-0007-8 (PMC4452639; doi:10.1186/s40345-014-0007-8)
Supplement: Additional file 1: Video S1. — Sexual behavior, the number of any oral contact with the genital area (erected or flaccid penis or testicles) or immediate perigenital area. [file 40345_2014_7_MOESM1_ESM.zip]

Archive with 1 entries (1 files):
- 40345_2014_7_add7.wmv
