# Supplementary material for: Lateral hypothalamic kindling induces manic-like behavior in rats: a novel animal model
Source: Int J Bipolar Disord. 2014 Jun 14;2:7. doi: 10.1186/s40345-014-0007-8 (PMC4452639; doi:10.1186/s40345-014-0007-8)
Supplement: Additional file 2: Video S2. — Rearing behavior, the number of episodes of standing on the two hind limbs for more than 5-s duration. [file 40345_2014_7_MOESM2_ESM.zip]

Archive with 1 entries (1 files):
- 40345_2014_7_add8.wmv
