# Supplementary material for: Lateral hypothalamic kindling induces manic-like behavior in rats: a novel animal model
Source: Int J Bipolar Disord. 2014 Jun 14;2:7. doi: 10.1186/s40345-014-0007-8 (PMC4452639; doi:10.1186/s40345-014-0007-8)
Supplement: Additional file 3: Video S3. — Grooming behavior, the total time (in 5-s increments) of repeated mouthing of any body part except the genital and perigenital areas or repeated movement of the fore or hind paws over the snout, face, head, trunk, or tail. [file 40345_2014_7_MOESM3_ESM.zip]

Archive with 1 entries (1 files):
- 40345_2014_7_add9.wmv
