# Supplementary material for: Lateral hypothalamic kindling induces manic-like behavior in rats: a novel animal model
Source: Int J Bipolar Disord. 2014 Jun 14;2:7. doi: 10.1186/s40345-014-0007-8 (PMC4452639; doi:10.1186/s40345-014-0007-8)
Supplement: Additional file 4: Video S4. — Feeding behavior: the number of times where the animal is observed holding and chewing food billets; chewing without food or chewing bedding was not considered feeding behavior. [file 40345_2014_7_MOESM4_ESM.zip]

Archive with 1 entries (1 files):
- 40345_2014_7_add10.mpeg
